# Supplementary material for: Metabolite Profiling and Bioassay-Guided Fractionation of Zataria multiflora Boiss. Hydroethanolic Leaf Extracts for Identification of Broad-Spectrum Pre and Postharvest Antifungal Agents
Source: Molecules. 2022 Dec 14;27(24):8903. doi: 10.3390/molecules27248903 (PMC9785509; doi:10.3390/molecules27248903)
Supplement: Supplementary file 1 [file molecules-27-08903-s001.zip]

Archive with 2 entries (2 files):
- Supplementary Figures and Tables.pdf
- Supplementary Table S1.xlsx
