# Supplementary material for: Metabolite Profiling and Bioassay-Guided Fractionation of Zataria multiflora Boiss. Hydroethanolic Leaf Extracts for Identification of Broad-Spectrum Pre and Postharvest Antifungal Agents
Source: Molecules. 2022 Dec 14;27(24):8903. doi: 10.3390/molecules27248903 (PMC9785509; doi:10.3390/molecules27248903)
Supplement: Supplementary file 1 [file molecules-27-08903-s001.zip › Supplementary Table S1.xlsx]

## Sheet: Annotated Metabolites
	Table S1. Chromatographic and tandem mass spectral data of annotated metabolites 1-67, comments on compound identification and fragmentation schemes (see the Excel file).
Compound			Analytical Data
No.	Name	Elemental Composition	Quantifier Iona			Observed fragment ions upon CID; m/z (rel. Intensity [%])	ALb	Comments
			Type	m/z	RT [min]
1	Apigenin	C15H10O5	[M+H]+	271.06	7.34	m/z 271 [M+H]+@CE40V: 271.060 (26), 163.039 (5, 0,4B+), 153.018 (100, 1,3A+), 145.028 (14), 141.071 (4), 121.028 (12, 0,2B+), 119.050 (42, 1,3B+), 91.054 (30), 69.034 (3), 68.997 (24), 67.018 (22), 65.039 (5)	1	reference compound used for authentification
			[M-H]-	269.046		m/z 269 [M-H]-@CE30V: 269.045 (19), 227.035 (3), 225.056 (4), 201.055 (3), 183.045 (3), 159.044 (6), 151.004 (29), 149.024 (18), 121.029 (4), 117.035 (100), 107.014 (21), 105.035 (3), 83.013 (6), 65.003 (11), 63.023 (6)
2	Apigenin C-Hexoside - isomer#1	C21H20O10	[M+H]+	433.113	5.01	m/z 433 [M+H]+@CE20V: 433.112 (100), 415.101 (90), 397.091 (54), 379.081 (13), 367.080 (17), 351.086 (6), 343.079 (8, 0,3X0+), 337.070 (14), 323.091 (3), 313.070 (70, 0,2X0+), 311.054 (2), 295.06 (3), 283.059 (12)	2
			[M-H]-	431.098		m/z 431 [M-H]-@CE20V: 431.097 (28), 341.066 (6, 0,3X0-), 311.055 (100, 0,2X0-), 283.060 (5)
3	Apigenin C-Hexoside - isomer#2	C21H20O10	[M+H]+	433.113	5.25	m/z 433 [M+H]+@CE20V: 433.111 (3), 415.101 (12), 397.091 (32), 379.081 (35), 367.080 (30), 361.070 (8), 351.086 (4), 349.070 (7), 337.070 (68), 323.091 (7), 313.070 (100, 0,2X0+), 295.060 (4), 283.060 (92)	2
			[M-H]-	431.098		m/z 431 [M-H]-@CE20V: 431.097 (30), 413.087 (6), 353.065 (3), 341.065 (52, 0,3X0-), 323.056 (3), 311.055 (100, 0,2X0-), 283.060 (6)
4	Apigenin 6-C-Hexoside-8-C-Hexoside	C27H30O15	[M+H]+	595.166	4.23	m/z 595 [M+H]+@CE30V: 559.143 (10), 541.133 (23), 523.122 (20), 511.122 (8), 505.111 (10), 499.122 (11), 493.112 (4), 487.101 (5), 481.112 (31), 475.120 (7), 463.101 (11), 457.112 (88), 445.091 (7), 439.101 (56), 433.091 (4), 427.102 (58), 421.091 (49), 409.091 (69), 403.080 (28), 391.081 (28), 379.081 (100), 375.086 (4), 361.071 (8), 355.081 (47), 349.070 (19), 337.070 (45), 325.070 (91), 307.06…	2
			[M-H]-	593.151		m/z 593 [M-H]-@CE30V: 593.150 (100), 575.138 (2), 503.118 (8, 0,3X, one ring intact), 473.108 (46, 0,2X, one ring intact), 413.086 (2, 0,3X, 0,3X), 383.076 (17, 0,3X, 0,2X), 353.066 (36, 0,2X, 0,2X)
5	Apigenin 7-O-b-Glucopyranoside	C21H20O10	[M+H]+	433.113	5.75	m/z 433 [M+H]+@CE10V: 433.111 (45), 271.06 (100, Y0+); m/z 271 [Aglycon+H]+@FunnelExit120V&CE40V: matches CID mass spectrum obtained from [M+H]+ of authentic apigenin	1	reference compound used for authentification
			[M-H]-	431.098		m/z 431 [M-H]-@CE30V: 431.097 (30), 311.054 (2, 0,2X-), 269.045 (29, Y0-), 268.037 (100)
6	Apigenin O-Hexuronide	C21H18O11	[M+H]+	447.092	5.72	m/z 447 [M+H]+@CE10V: 447.092 (100), 271.06 (50, Y0+); m/z 271 [Aglycon+H]+@FunnelExit120V&CE40V: matches CID mass spectrum obtained from [M+H]+ of authentic apigenin	2
			[M-H]-	445.078		m/z 445 [M-H]-@CE10V: 445.077 (84), 269.045 (100, Y0-), 175.024 (26, B1-), 113.024 (57), 103.003 (3), 85.029 (5), 59.013 (4)
7	Apigenin O-(O-Deoxyhexosyl-Hexoside)	C27H30O14	[M+H]+	579.171	5.65	m/z 579 [M+H]+@CE10V: 579.170 (100), 433.111 (78, Y1+), 271.060 (21, Y0+); m/z 271 [Aglycon+H]+@FunnelExit120V&CE40V: matches CID mass spectrum obtained from [M+H]+ of authentic apigenin	2
			[M-H]-	577.156		m/z 577 [M-H]-@CE20V: 577.153 (18), 269.045 (100, Y0-)
8	Luteolin	C15H10O6	[M+H]+	287.055	6.82	m/z 287 [M+H]+@CE40V: 287.054 (40), 269.043 (3), 241.049 (9), 213.054 (4), 179.034 (4, 0,4B+), 161.024 (9, [0,4B-H2O]+), 153.018 (100, 1,3A+), 139.055 (3), 137.024 (9, 0,2B+), 135.044 (33, 1,3B+), 117.033 (12), 109.029 (4), 107.049 (3), 89.039 (16), 79.054 (4), 68.997 (25), 67.017 (21)	1	reference compound used for authentification
			[M-H]-	285.041		m/z 285 [M-H]-@CE30V: 285.040 (33), 241.051 (3), 217.051 (5), 213.056 (2), 201.019 (4), 199.040 (8), 175.039 (13), 151.004 (29), 149.024 (11), 133.030 (100), 121.029 (3), 107.014 (14), 83.013 (5), 65.003 (7), 63.024 (3)
9	Luteolin C-Hexoside - isomer#1	C21H20O11	[M+H]+	449.108	4.69	m/z 449 [M+H]+@CE20V: 449.107 (100), 431.097 (67), 413.085 (41), 395.076 (8), 383.075 (15), 367.080 (4), 359.074 (9, 0,3X0-), 353.065 (11), 329.065 (60, 0,2X0-), 311.053 (5), 299.054 (11)	2
			[M-H]-	447.093		m/z 447 [M-H]-@CE20V: 447.092 (17), 369.06 (4), 357.060 (30, 0,3X0-), 327.050 (100, 0,2X0-), 299.056 (2), 297.040 (3)
10	Luteolin C-Hexoside - isomer#2	C21H20O11	[M+H]+	449.108	4.76	m/z 449 [M+H]+@CE20V: 449.108 (10), 431.096 (25), 413.085 (43), 395.077 (31), 383.075 (34), 377.065 (12), 367.083 (5), 365.064 (8), 353.065 (66), 339.086 (7), 329.065 (100, 0,2X0+), 311.055 (5), 299.054 (64)	2
			[M-H]-	447.093		m/z 447 [M-H]-@CE20V: 447.092 (36), 429.081 (14), 369.059 (4), 357.060 (94, 0,3X0-), 339.048 (3), 327.050 (100, 0,2X0-), 297.040 (4), 285.039 (4)
11	Luteolin 6-C-Hexoside-8-C-Hexoside	C27H30O16	[M+H]+	611.161	3.92	m/z 611 [M+H]+@CE30V: 593.146 (5), 575.138 (14), 557.128 (31), 539.117 (30), 527.115 (18), 521.105 (17), 515.117 (19), 509.109 (3), 503.099 (8), 497.106 (30), 491.116 (16), 479.095 (18), 473.107 (100), 461.086 (7), 455.096 (62), 449.087 (5), 443.096 (58), 437.085 (44), 431.099 (3), 425.086 (76), 419.074 (29), 409.088 (3), 407.074 (26), 401.063 (5), 395.075 (87), 391.081 (6), 383.076 (5), 381.096 …	2
			[M-H]-	609.146		m/z 609 [M-H]-@CE30V: 609.144 (88), 591.134 (4), 519.113 (27, 0,3X-, one ring intact), 489.102 (100, 0,2X-, one ring intact), 471.091 (8), 441.081 (3), 429.081 (13, 0,3X-, 0,3X-), 411.069 (5), 399.071 (49, 0,3X-, 0,2X-), 369.060 (57, 0,2X-, 0,2X-), 339.049 (3)
12	Luteolin 7-O-b-Glucopyranoside	C21H20O11	[M+H]+	449.108	5.27	m/z 449 [M+H]+@CE10V: 449.107 (55), 287.055 (100, Y0+) m/z 287 [Aglycon+H]+@FunnelExit120V&CE40V: matches CID mass spectrum obtained from [M+H]+ of authentic luteolin	1	reference compound used for authentification
			[M-H]-	447.093		m/z 447 [M-H]-@CE20V: 447.092 (100), 327.049 (1, 0,2X0-), 285.040 (66, Y0-), 284.031 (4)
13	Luteolin O-Hexuronide	C21H18O12	[M+H]+	463.087	5.23	m/z 463 [M+H]+@CE10V: 463.087 (100), 287.055 (46, Y0+) m/z 287 [Aglycon+H]+@FunnelExit120V&CE40V: matches CID mass spectrum obtained from [M+H]+ of authentic luteolin	2
			[M-H]-	461.072		m/z 461 [M-H]-@CE20V: 461.072 (6), 285.040 (100, Y0-), 113.024 (2)
14	Luteolin O-(O-Deoxyhexosyl-Hexoside)	C27H30O15	[M+H]+	595.166	5.25	m/z 611 [M+H]+@CE20V: 595.164 (3), 449.107 (100, Y1+), 287.054 (91, Y0+), 85.029 (4) m/z 287 [Aglycon+H]+@FunnelExit120V&CE40V: matches CID mass spectrum obtained from [M+H]+ of authentic luteolin	2
			[M-H]-	593.151		m/z 609 [M-H]-@CE30V: 593.148 (65), 285.039 (100, Y0-), 284.033 (1)
15	6-Hydroxyluteolin O-Hexoside	C21H20O12	[M+H]+	465.103	4.84	m/z 465 [M+H]+@CE10V: 465.101 (41), 303.050 (100, Y0+) m/z 303 [Aglycon+H]+@FunnelExit120V&CE40V: 303.050 (44), 285.038 (11), 257.044 (7), 243.029 (4), 229.048 (4), 211.038 (6), 183.044 (5), 173.060 (4), 169.013 (29, 1,3A+), 161.024 (5, [0,4B-H2O]+), 151.003 (5), 137.024 (10, 0,2B+), 135.045 (36, 1,3B+), 123.008 (100, 0,4A+), 117.034 (11), 95.013 (24), 89.039 (12), 68.997 (11)	2	pseudo-MS3 spectrum of the protonated aglycone strongly resembles CID mass spectrum of protonated 6-hydroxyluteolin, see Es-Safi et al., Rapid Commun. Mass Spectrom. 2005, 19, 2734.
			[M-H]-	463.088		m/z 463 [M-H]-@CE20V: 463.088 (100), 343.044 (2, 0,2X-), 301.035 (89, Y0-), 300.027 (21), 85.032 (2)
16	6-Hydroxyluteolin O-Hexuronide	C21H18O13	[M+H]+	479.082	4.8	m/z 479 [M+H]+@CE10V: 479.081 (100), 303.049 (62, Y0+) m/z 303 [Aglycon+H]+@FunnelExit120V&CE40V: 303.050 (44), 285.038 (11), 257.044 (7), 243.029 (4), 229.048 (4), 211.038 (6), 183.044 (5), 173.060 (4), 169.013 (29, 1,3A+), 161.024 (5, [0,4B-H2O]+), 151.003 (5), 137.024 (10, 0,2B+), 135.045 (36, 1,3B+), 123.008 (100, 0,4A+), 117.034 (11), 95.013 (24), 89.039 (12), 68.997 (11)	2	pseudo-MS3 spectrum of the protonated aglycone strongly resembles CID mass spectrum of protonated 6-hydroxyluteolin, see Es-Safi et al., Rapid Commun. Mass Spectrom. 2005, 19, 2734.
			[M-H]-	477.067		m/z 477 [M-H]-@CE10V: 477.067 (100), 301.035 (52, Y0-)
17	7-O-Methylapigenin (Genkwanin)	C16H12O5	[M+H]+	285.076	8.55	m/z 285 [M+H]+@CE40V: 285.075 (14), 270.052 (9, [M+H-CH3]+*), 242.058 (100, [M+H-CH3-CO]+*), 213.055 (13), 197.059 (12), 187.039 (9), 168.058 (3), 167.034 (14, 1,3A+), 160.051 (3), 145.028 (4), 124.016 (44, [1,3A-CH3-CO]+*), 121.028 (5, 0,2B+), 120.058 (7), 119.050 (9, 1,3B+), 96.021 (4), 91.054 (5), 67.017 (5)	1	reference compound used for authentification
			[M-H]-	283.061		m/z 283 [M-H]-@CE20V: 283.06 (57), 268.037 (100)
18	Trihydroxy-methoxy-flavone	C16H12O6	[M+H]+	301.071	6.8	m/z 301 [M+H]+@CE40V: 301.070 (5), 286.047 (49, [M+H-CH3]+*), 285.038 (3), 168.005 (100, [1,3A-CH3]+*), 140.011 (34, [1,3A-CH3-CO]+*), 123.008 (13), 121.029 (14, 0,2B+), 119.050 (8, 1,3B+), 112.015 (14), 84.020 (7), 68.997 (6), 56.026 (3)	3	A-ring carries two hydroxy and one methoxy group, B-ring carries one hydroxy group
			[M-H]-	299.056		m/z 299 [M-H]-@CE30V: 284.033 (100), 283.025 (9), 256.037 (3), 228.042 (7), 227.034 (8), 212.048 (12), 211.04 (3), 200.047 (7), 186.032 (6), 184.053 (3), 183.046 (4), 164.01 (5), 136.988 (53, [1,3A-CH4-CO]-), 117.035 (5, 1,3B-), 65.003 (26)
19	6-Methoxyapigenin (Hispidulin) 3´-O-Methylluteolin (Chrysoeriol)	C16H12O6	[M+H]+	301.071	7.41	Hispidulin: m/z 301 [M+H]+@CE40V: 286.047 (27), 285.037 (3), 258.049 (4), 187.041 (3), 168.006 (100, [1,3A-CH3]+*), 140.011 (33, , [1,3A-CH3-CO]+*), 121.03 (11, 0,2B+), 112.015 (11), 84.02 (6), 68.996 (5) Chrysoeriol: m/z 301 [M+H]+@CE40V: 286.047 (17), 258.053 (100), 257.044 (3), 229.050 (8), 153.017 (5, 1,3A+)	1	hispidulin and chrysoeriol co-elute under chromatographic conditions used for metabolite profiling, applying other chromatographic conditions hispidulin and chrysoeriol can be partly separated and authenticated using reference compounds
			[M-H]-	299.056		Hispidulin: m/z 299 [M-H]-@CE30V: 284.032 (100), 283.024 (6), 228.042 (6), 227.034 (7), 212.048 (8), 200.047 (6), 186.032 (4), 164.011 (3), 136.988 (45), 65.003 (15) Chrysoeriol: m/z 299 [M-H]-@CE40V: 284.032 (22), 256.038 (100), 255.030 (9), 227.034 (25), 200.047 (3), 199.039 (6), 183.044 (4), 151.003 (18), 132.022 (6), 107.014 (14), 104.027 (5), 83.014 (8), 65.003 (7), 63.023 (14)
20	7-O-Methylluteolin	C16H12O6	[M+H]+	301.071	8.06	m/z 301 [M+H]+@CE40V: 301.07 (23), 286.047 (17, [M+H-CH3]+*), 258.052 (100, [M+H-CH3-CO]+*), 240.042 (4), 229.049 (10), 213.054 (16), 212.046 (5), 203.034 (18), 187.04 (3), 184.051 (9), 176.047 (5), 167.034 (26, 1,3A+), 161.024 (6, [0,4B-H2O]+), 137.024 (4, 0,2B+), 136.052 (8), 135.044 (10, 1,3B+), 124.016 (34, [1,3A-CH3-CO]+*), 123.009 (4), 96.021 (3), 67.017 (6)	1	reference compound used for authentification
			[M-H]-	299.056		m/z 299 [M-H]-@CE40V: 284.032 (100), 256.037 (23), 255.028 (16), 227.035 (24), 211.039 (16), 151.004 (33), 134.037 (12), 133.029 (72), 132.021 (10), 107.014 (43), 83.013 (26), 65.003 (21), 63.023 (39)
21	Chrysoeriol O-Hexuronide	C22H20O12	[M+H]+	477.103	5.83	m/z 477 [M+H]+@CE10V: 477.103 (100), 301.070 (35, Y0+) m/z 301 [Aglycon+H]+@FunnelExit120V&CE40V: 286.046 (24, [M-CH3]+*), 258.051 (100, [M-CH3-CO]+*), 257.044 (4), 229.048 (8), 153.017 (8, 1,3A+); matches CID mass spectrum obtained from [M+H]+ of authentic chrysoeriol	2
			[M-H]-	475.088		m/z 475 [M-H]-@CE10V: 475.088 (100), 299.056 (33, Y0-), 175.025 (12, B1-), 113.024 (25)
22	Hispidulin O-Hexoside	C22H22O11	[M+H]+	463.123	5.97	m/z 463 [M+H]+@CE10V: 463.123 (28), 301.070 (100, Y0+) m/z 301 [Aglycon+H]+@FunnelExit120V&CE40V: 286.047 (38, [M+H-CH3]+*), 285.038 (4), 258.051 (7, [M+H-CH3-CO]+*), 168.005 (100, [1,3A-CH3]+*), 140.011 (24, [1,3A-CH3-CO]+*), 121.029 (10, 0,2B+), 119.050 (4, 1,3B+), 112.015 (15), 84.021 (9), 68.997 (6), 56.026 (7), matches CID mass spectrum obtained from [M+H]+ of authentic hispidulin	2
			[M-H]-	461.109		m/z 461 [M-H]-@CE10V: 461.108 (21), 446.084 (6, [M-H-CH3]-*), 299.055 (9, Y0-), 298.047 (12), 297.040 (13), 285.039 (14), 284.032 (9), 283.024 (100), 269.045 (4)
23	Dihydroxy-dimethoxyflavone	C17H14O6	[M+H]+	315.086	7.99	m/z 315 [M+H]+@CE40V: 315.086 (8), 300.062 (60), 285.039 (4), 272.068 (51), 257.044 (11), 229.049 (14), 183.029 (7), 168.005 (100), 140.010 (26), 135.043 (22), 133.065 (15), 132.057 (5), 123.005 (5), 112.015 (10), 84.020 (6)	3
			-	-		-
24	3´,7-Di-O-methylluteolin (Velutin)	C17H14O6	[M+H]+	315.086	8.54	m/z 315 [M+H]+@CE40V: 300.062 (29), 272.067 (100), 271.061 (3), 257.043 (6), 243.065 (5), 167.035 (5, 1,3A+)	2	recorded CID mass spectra fit MassBank Record FIO00266 (CID mass spectrum of protonated velutin at 50 eV and MassBank Record FIO00269 (CID mass spectrum of deprotonated velutin at 30 eV)
			[M-H]-	313.072		m/z 313 [M-H]-@CE30V: 298.048 (34), 283.024 (54), 270.052 (10), 255.029 (100)
25	Trihydroxy-dimethoxy-flavone	C17H14O7	[M+H]+	331.081	6.87	m/z 331 [M+H]+@CE40V: 316.058 (74), 303.050 (42), 302.042 (4), 301.034 (12), 288.063 (100), 285.039 (5), 273.039 (33), 257.044 (5), 245.044 (42), 243.064 (4), 183.028 (5), 169.013 (9), 168.005 (24), 140.011 (6), 137.024 (3), 135.045 (8), 123.008 (16), 95.013 (3), 68.997 (6)	3
			[M-H]-	329.067		m/z 329 [M-H]-@CE20V: 329.066 (47), 314.042 (36), 300.026 (100), 299.019 (12), 271.024 (3), 257.045 (3)
26	Dihydroxy-trimethoxy-flavone	C18H16O7	[M+H]+	345.097	7.46	m/z 345 [M+H]+@CE40V: 317.065 (11), 316.057 (4), 302.042 (100, [M+H-CH3-CO]+*), 301.034 (2), 274.047 (80, [M+H-CH3-2CO]+*), 273.039 (3), 245.044 (3), 169.013 (4), 168.005 (5), 151.040 (2)	3	authentic eupatorin elutes at 7.87 min.
			[M-H]-	343.082		m/z 343 [M-H]-@CE30V: 328.057 (16), 314.042 (9), 313.035 (3), 299.019 (100), 271.025 (74), 227.035 (2), 136.988 (2)
27	Naringenin	C15H12O5	[M+H]+	273.076	6.66	m/z 273 [M+H]+@CE20V: 273.075 (31), 153.019 (100, 1,3 A+), 147.045 (46, 1,4B+), 123.044 (2), 119.050 (3, 1,3B+)	1	reference compound used for authentification
			[M-H]-	271.061		m/z 271 [M-H]-@CE20V: 271.060 (16), 177.019 (7), 165.019 (2), 151.004 (100), 119.050 (53), 107.014 (17), 93.035 (9), 83.013 (5), 65.003 (4), 63.023 (3)
28	3´-Hydroxynaringenin (Eriodictyol)	C15H12O6	[M+H]+	289.071	6.03	m/z 289 [M+H]+@CE20V: 289.070 (28), 179.034 (7, 0,4B+), 163.039 (86, 1,4B+), 153.018 (100, 1,3A+), 145.027 (7), 135.044 (3, 1,3B+), 123.043 (2)	1	reference compound used for authentification
			[M-H]-	287.056		m/z 287 [M-H]-@CE20V: 151.004 (95), 135.046 (100), 125.025 (2), 109.029 (2), 107.014 (12), 83.013 (3), 65.003 (3)
29	7-O-Methylnaringenin (Sakuranetin)	C16H14O5	[M+H]+	287.091	7.93	m/z 287 [M+H]+@CE20V: 287.091 (43), 167.034 (100, 1,3A+), 147.045 (67, 1,4B+), 119.050 (5, 1,3B+)	2	for reference spectra see mzCloud, ID Reference3487
			[M-H]-	285.077		m/z 285 [M-H]-@CE20V: 285.077 (3), 165.020 (81, 1,3A-), 121.029 (4), 119.050 (100, 1,3B-), 97.029 (5), 93.035 (15) 65.003 (7)
30	2-Hydroxynaringenin 6-C-hexoside-8-C-hexoside	C27H32O16	[M+H]+	613.176	3.47	-	2	putative intermediate of the biosynthesis of Apigenin 6-C-Hex-8-C-Hex, see Wang et al. PNAS, 2020, 117(48), 30816 for CID mass spectra
			[M-H]-	611.162		m/z 611 [M-H]-@CE20V: 611.160 (96), 593.152 (11), 521.128 (17, [M-H-3CH2O]-), 503.117 (10), 491.118 (81, [M-H-4CH2O]-), 473.109 (13), 449.131 (18, [M-H-C9H6O3]-), 431.097 (17, [M-H-6CH2O]-), 413.107 (3), 401.087 (69, [M-H-7CH2O]-), 383.077 (4), 371.076 (100, [M-H-8CH2O]-), 359.096 (12, [M-H-C9H6O3-3CH2O]-), 341.085 (9), 329.087 (32, [M-H-C9H6O3-4CH2O]-), 311.076 (8), 269.066 (32, [M-H-C9H6O3-6CH2…
31	Dihydrokaempferol (Aromadendrin)	C15H12O6	[M+H]+	289.071	5.34	m/z 289 [M+H]+@CE20V: 271.059 (6), 243.064 (32), 225.055 (4), 215.070 (84), 195.028 (4), 167.034 (7, 0,2A+), 153.018 (100, 1,3A+), 149.023 (70, [0,2A-H2O]+), 139.039 (3), 135.045 (6), 121.028 (2), 107.049 (60, 1,2B+)	1	reference compound used for authentification
			[M-H]-	287.056		m/z 287 [M-H]-@CE20V: 287.056 (4), 259.061 (45), 243.066 (9), 215.072 (5), 201.055 (8), 180.007 (4), 177.056 (10), 152.011 (10), 151.004 (9), 125.025 (100), 83.013 (5), 57.034 (3)
32	Dihydroquercetin (Taxifolin)	C15H12O7	[M+H]+	305.066	4.66	m/z 305 [M+H]+@CE20V: 287.054 (10), 259.059 (49), 258.05 (5), 241.048 (9), 231.065 (70), 213.056 (5), 195.027 (11), 185.058 (4), 179.034 (3), 167.034 (15, 0,2A+), 161.023 (8), 153.018 (100, 1,3A+), 151.040 (4), 149.023 (76, [0,2A+-H2O]+), 123.044 (54, 1,2B+)	1	reference compound used for authentification
			[M-H]-	303.051		m/z 303 [M-H]-@CE20V: 285.039 (21), 241.050 (6), 217.050 (9), 199.040 (6), 189.056 (3), 178.998 (5), 177.019 (10), 175.039 (13), 153.019 (9), 152.011 (6), 151.039 (7), 151.004 (9), 149.024 (5), 125.024 (100), 83.013 (4), 57.034 (5)
33	Rosmarinic Acid	C18H16O8	[M+Na]+	383.074	5.69	-	1	reference compound used for authentification, a second minor isomer is eluting at 5.48 min probably representing the Z-configured isomer.
			[M-H]-	359.077		m/z 359 [M-H]-@CE20V: 197.046 (28), 179.035 (11), 161.024 (100), 135.046 (4), 72.993 (9)
34	Rosmarinic Acid Dehydrodimer	C36H30O16	[M+NH4]+	736.187	5.6	-	3
			[M-H]-	717.146		m/z 717 [M-H]-@CE20V: 717.144 (9), 555.112 (7, [M-H-C9H6O3]-), 519.092 (100, [M-H-C9H10O5]-), 475.102 (3), 357.060 (91, [M-H-C9H6O3-C9H10O5]-), 295.060 (2)
35	Rosmarinic Acid Dehydrotrimer - isomer#1	C54H44O24	[M+NH4]+	1094.26	5.48	-	3
			[M-H]-	1075.21		m/z 1075 [M-H]-@CE30V: 1075.212 (46), 913.180 (12), 877.163 (14), 833.163 (3), 715.129 (6), 555.113 (22), 537.103 (5), 519.092 (73), 493.115 (5), 475.105 (3), 375.072 (4), 358.061 (4), 357.062 (100), 331.083 (6), 313.073 (7)
36	Rosmarinic Acid Dehydrotrimer - isomer#2	C54H44O24	[M+NH4]+	1094.26	5.78	-	3
			[M-H]-	1075.21		m/z 1075 [M-H]-@CE30V: 1075.212 (5), 555.114 (11), 519.093 (100), 493.113 (3), 357.061 (28), 339.051 (5)
37	Rosmarinic Acid Dehydrotetramer	C72H58O32	[M+NH4]+	1452.32	5.85	-	3
			[M-2H]2-	716.138		m/z 716 [M-2H]2-@CE10V: 914.184 (3), 913.182 (18), 716.640 (44), 716.138 (100), 617.613 (3), 617.111 (4), 555.114 (7), 520.097 (7), 519.092 (89), 357.062 (18), 339.050 (4)
38	Caffeic acid	C9H8O4	[M+H-H2O]+	163.039	3.73	-	1	reference compound used for authentification
			[M-H]-	179.035		m/z 179 [M-H]-@CE20V: 135.045 (100), 134.037 (7), 107.050 (2), 79.055 (1)
39	3-O-Caffeoylquinic acid (Chlorogenic acid)	C16H18O9	[M+H-C7H12O6]+	163.039	3.36	-	1	reference compound used for authentification, for discrimination of chlorogenic, neochlorogenic and cryptochlorogenic acid via their negative ion CID mass spectra see Willems et al., Analytica Chimica Acta, 2016, 933, 164.
			[M-H]-	353.088		m/z 353 [M-H]-@CE20V: 191.056 (100), 179.034 (2), 161.024 (2), 85.029 (1)
40	2-(Dihydroxyphenyl)ethenyl caffeate (Nepetoidin)	C17H14O6	[M+H]+	315.086	7.15	m/z 315 [M+H]+@CE10V: 315.086 (25), 205.049 (11), 163.039 (100), 161.059 (18) m/z 315 [M+H]+@CE20V: 315.086 (3), 163.039 (100), 145.028 (33), 135.044 (36), 117.033 (22), 115.056 (2), 107.085 (2), 89.039 (6)	2	CID of protonated nepetoidin A and B gave product ions at m/z 205, 163, 161; see Grayer et al. Phytochemistry 2003, 64, 519.
			[M-H]-	313.072		m/z 313 [M-H]-@CE30V: 161.024 (100), 151.040 (5), 150.032 (2), 133.030 (51), 132.021 (2), 123.044 (6)
41	Coumaric acid 4-O-hexoside	C15H18O8	[M+NH4]+	344.134	3.47	m/z 344 [M+NH4]+@CE10V: 344.133 (17), 309.095 (2), 182.080 (4, [Y0+NH3]+), 180.086 (8, [B1+NH3]+), 165.054 (100, Y0+), 147.044 (27), 145.049 (5), 85.029 (5)	2
			[M-H]-	325.093		m/z 325 [M-H]-@CE20V: 163.041 (100, Y0-), 119.050 (42, [Y0-CO2]-)
42	2,5-Dihydroxy-p-cymene (Thymohydroquinone)	C10H14O2	-	-	7.73	-	2
			[M-H]-	165.092		m/z 165 [M-H]-@CE30V: 165.092 (29), 150.069 (14), 149.061 (100), 148.053 (9), 135.045 (17), 134.038 (5), 122.037 (3), 107.050 (10)
43	Thymohydroquinone O-hexoside - isomer#1 (Zataroside A/B)	C16H24O7	[M+Na]+	351.141	3.79	m/z 346 [M+NH4]+@CE10V: 346.186 (4), 180.086 (43, [B1+NH3]+ ), 167.107 (100, Y0+), 163.060 (4, B1+), 145.05 (28), 127.038 (6), 125.060 (27, [Y0-C3H6]+), 85.028 (15)	2	Zataroside A or B, see Ali et al., Phytochemistry, 1999, 52, 685.
			[M+HCOO]-	373.15		m/z 327 [M-H]-@CE10V: 327.142 (12), 207.101 (14, 0,2X0-), 165.092 (95, Y0-), 164.084 (100), 161.045 (31, B1-), 113.024 (14), 101.025 (24), 71.013 (25) m/z 327 [M-H]-@CE30V: 165.092 (9), 164.084 (100), 149.061 (18)
44	Thymohydroquinone O-hexoside - isomer#2 (Zataroside A/B)	C16H24O7	[M+Na]+	351.141	4.04	m/z 346 [M+NH4]+@CE10V: 346.189 (4), 180.086 (62, [B1+NH3]+), 167.106 (100, Y0+), 163.058 (5, B1+), 145.05 (23), 125.059 (17, [Y0-C3H6]+), 85.029 (12)	2	Zataroside A or B, see Ali et al., Phytochemistry, 1999, 52, 685.
			[M+HCOO]-	373.15		m/z 327 [M-H]-@CE10V: 327.144 (22), 207.102 (16, 0,2X0-), 165.092 (64, Y0-), 164.084 (100), 161.045 (26, B1-), 113.024 (8), 101.024 (15), 85.029 (5), 73.029 (7), 71.013 (23) m/z 327 [M-H]-@CE30V: 165.092 (7, Y0-), 164.084 (100), 149.060 (16, [Y0-CH4]-)
45	Thymohydroquinone O-(O-malonyl-hexoside) - isomer#1	C19H26O10	[M+NH4]+	432.186	4.77	m/z 432 [M+NH4]+@CE10V: 432.186 (100), 379.137 (6), 266.087 (15, [B1+NH3]+), 249.060 (40, B1+), 248.076 (17), 233.117 (9), 231.050 (74), 213.039 (6), 209.116 (7, 0,2X0+), 191.107 (35, [0,2X0-H2O]-), 189.039 (7), 159.028 (12), 145.049 (83), 127.039 (86), 109.028 (10), 105.018 (98), 97.028 (12), 85.028 (47)	2
			[M-H-CO2]-	369.156		m/z 369 [M-H-CO2]-@CE30V: 165.092 (57, Y0-), 164.084 (100), 149.061 (12, [Y0-CH4]-), 122.036 (1), 59.013 (3)
46	Thymohydroquinone O-(O-malonyl-hexoside) - isomer#2	C19H26O10	[M+NH4]+	432.186	4.93	m/z 432 [M+NH4]+@CE10V: 432.185 (100), 266.085 (15, [B1+NH3]+), 249.061 (38, B1+), 248.076 (17), 233.116 (8), 231.050 (72), 209.117 (7, 0,2X0+), 191.106 (30, [0,2X0-H2O]+), 159.028 (14), 145.049 (83), 127.039 (77), 109.028 (9), 105.018 (80), 97.028 (11), 85.028 (45)	2
			[M-H-CO2]-	369.156		m/z 369 [M-H-CO2]-@CE30V: 165.092 (27, Y0-), 164.084 (100), 149.061 (11, [Y0-CH4]-), 122.036 (2), 59.013 (3)
47	Thymohydroquinone O-(O-hexosyl-hexoside)	C22H34O12	[M+NH4]+	508.203	2.65	m/z 508 [M+NH4]+@CE10V: 508.238 (100), 346.185 (3, [Y1+NH3]+), 325.113 (29, B2+), 289.092 (4), 180.088 (7, [B1+NH3]+), 167.107 (26, Y0+), 163.060 (21, B1+), 145.050 (29), 127.038 (10), 125.060 (4, [Y0-C3H6]+), 85.028 (12)	2
			[M+HCOO]-	535.203		m/z 535 [M+HCOO]-@CE30V: 327.145 (63, Y1-), 207.102 (22, 0,2X0-), 165.092 (100, Y0-), 164.084 (64), 161.045 (74, B1-), 159.029 (14), 143.035 (8), 113.025 (24), 101.024 (30), 89.024 (7), 73.029 (16), 71.013 (35), 59.013 (6)
48	unknown diterpenoid #1	C20H26O4	[M+H]+	331.19	8.52	m/z 331 [M+H]+@CE30V: 331.187 (26), 316.162 (8), 289.142 (32, [M+H-C3H6]+), 271.133 (77), 253.122 (14), 247.132 (64), 247.096 (100), 229.122 (10), 229.085 (56), 228.078 (12), 211.075 (34), 201.091 (4), 166.098 (3), 165.090 (16), 137.096 (4), 123.080 (11), 123.044 (11), 95.086 (6)	4	authentic carnosol elutes at 9.22 min.
			[M-H]-	329.176		m/z 329 [M-H]-@CE30V: 329.175 (100), 314.151 (7, [M-H-CH3]-*), 313.144 (4, [M-H-CH4]-*), 299.128 (5, [M-H-CH2O]-), 286.121 (36, [M-H-C3H7]-*), 285.112 (4), 271.097 (11, [M-H-C4H10]-)
49	unknown diterpenoid #2	C20H24O4	[M+H]+	329.175	9.18	m/z 329 [M+H]+@CE20V: 329.175 (29), 301.180 (19), 287.127 (43), 286.119 (6), 271.096 (3), 269.118 (100), 259.133 (23), 254.094 (8), 251.106 (46), 245.081 (3), 241.122 (14), 229.086 (3), 227.07 (5), 223.112 (15), 163.076 (15), 135.081 (7)	4
			[M-H]-	327.16		m/z 327 [M-H]-@CE20V: 327.160 (100), 312.136 (3), 299.164 (43), 284.104 (17)
50	unknown diterpenoid #3	C20H26O3	[M+H]+	-	8.68	-	4
			[M-H]-	313.181		m/z 313 [M-H]-@CE40V: 313.180 (46), 297.150 (100), 283.133 (79), 282.125 (10), 269.118 (14), 268.11 (58), 267.102 (8), 255.102 (8), 253.086 (5)
51	unknown diterpenoid #4	C20H26O3	[M+H]+	-	8.86	-	4
			[M-H]-	313.181		m/z 313 [M-H]-@CE40V: 313.180 (21), 298.157 (11), 297.150 (43), 283.133 (100), 282.125 (4), 268.111 (7), 267.102 (5), 255.102 (4), 254.095 (12)
52	unknown diterpenoid #5	C20H26O3	-	-	10.37	-	4
			[M-H]-	313.181		m/z 313 [M-H]-@CE20V: 313.181 (100), 270.127 (2, [M-H-C3H7]-*), 180.079 (74, [M-H-C10H13]-*), 165.055 (1) m/z 313 [M-H]-@CE40V: 180.079 (100), 179.071 (4), 165.055 (81), 151.077 (2), 149.096 (5), 147.044 (2), 137.060 (6)
53	unknown diterpenoid #6	C20H24O3	-	-	10.63	-	4
			[M-H]-	311.165		m/z 311 [M-H]-@CE40V: 311.165 (13), 296.142 (7), 295.134 (100, [M-H-CH4]-), 281.118 (28, [M-H-C2H6]-), 280.11 (2), 279.102 (4), 266.094 (2), 265.086 (2), 253.123 (2)
54	unknown diterpenoid #7	C20H24O5	[M+H]+	345.17	9.91	m/z 345 [M+H]+@CE10V: 345.170 (51), 303.122 (24), 299.167 (3), 179.108 (5), 177.092 (100), 149.097 (3), 135.045 (13), 123.078 (6), 85.065 (9)	4
			[M-H]-	343.155		m/z 343 [M-H]-@CE20V: 343.155 (50), 194.058 (3), 179.071 (100), 178.063 (52), 177.055 (4), 166.064 (14), 165.092 (19), 164.084 (4), 151.077 (15), 151.039 (5)
55	unknown diterpenoid #8	C20H24O5	[M+H]+	345.17	10.02	m/z 345 [M+H]+@CE10V: 345.17 (52), 303.122 (16), 233.117 (6), 185.119 (12), 183.103 (5), 179.107 (4), 177.093 (100), 149.097 (7), 135.045 (10), 85.067 (4), 83.048 (5), 71.087 (6)	4
			[M-H]-	343.155		m/z 343 [M-H]-@CE20V: 343.155 (42), 194.057 (5), 179.071 (100), 178.063 (56), 177.056 (6), 166.064 (11), 165.092 (14), 164.084 (3), 151.076 (10), 138.069 (4)
56	b-Glucosyl indole-3-carboxylate	C15H17NO7	[M+Na]+	346.09	3.87	m/z 162 [M+H-C6H10O5]+@CE20V: 144.044 (42), 118.066 (100), 117.058 (6), 116.050 (78), 91.054 (35), 89.039 (6)	2	compound shows same chromatographic and mass spectral behavior as b-glucopyranosyl-indole-3-carboxylate from leaves of Arabidopsis thaliana, see Böttcher et al., Plant Phys. 2014, 165(2), 841
			[M-H]-	322.093		m/z 322 [M-H]-@CE20V: 322.093 (5), 262.072 (17, 0,4X0-), 202.050 (21, 0,2X0-), 160.040 (41, Y0-), 119.034 (16), 116.050 (11, [Y0-CO2]-), 113.024 (20), 101.024 (25), 89.024 (74), 85.029 (3), 71.013 (32), 59.013 (100)
57	Hydroxyjasmonic acid	C12H18O4	[M+H]+	227.128	4.45	m/z 227 [M+H]+@CE10V: 227.127 (74), 209.117 (100), 191.107 (54), 167.107 (28), 165.091 (4), 163.111 (12), 149.097 (24), 145.102 (8), 131.085 (21), 111.045 (6), 85.065 (97), 71.049 (7)	3
			[M-H]-	225.113		m/z 225 [M-H]-@CE10V: 225.112 (60), 165.092 (2), 147.082 (2), 135.081 (1), 59.013 (100)
58	Hydroxyjasmonic acid O-hexoside	C18H28O9	[M+NH4]+	406.207	4.08	m/z 406 [M+NH4]+@CE20V: 227.127 (100), 209.117 (83), 191.107 (38), 167.106 (14), 163.111 (5), 149.097 (9), 145.102 (4), 131.085 (9), 85.065 (54), 85.029 (7), 71.049 (3)	3	matches CID mass spectrum obtained form [M-H]- of 12-glucosyloxyjasmonic acid, see Haroth et al., J. Biol. Chem. 2019, 294(259), 9858
			[M-H]-	387.166		m/z 387 [M-H]-@CE20V: 387.166 (100), 207.102 (18, Z0-), 163.113 (2, [Z0-CO2]-), 119.034 (4), 113.024 (3), 101.024 (6), 89.024 (13), 71.013 (4), 59.013 (38)
59	Hydroxyjasmonic acid O-(O-malonyl-hexoside)	C21H30O12	[M+NH4]+	492.208	4.64	m/z 492 [M+NH4]+@CE20V: 231.048 (4, [B1-H2O]+), 227.127 (100, Y0+), 209.117 (38), 191.106 (15), 167.106 (5), 149.096 (4), 145.050 (4), 127.038 (9), 105.018 (4), 85.065 (16), 85.028 (6)	3
			[M-H-CO2]-	429.177		m/z 429 [M-H-CO2]-@CE20V: 429.176 (100), 387.165 (12, [M-H-CH2CO]-), 369.154 (5), 207.101 (20, Z0-), 163.113 (3, [Z0-CO2]-), 113.024 (2), 101.025 (15), 89.024 (3), 83.013 (2), 73.029 (8), 71.013 (4), 59.013 (46)
60	3,4-Dihydroxybenzaldehyde (Protocatechualdehyde)	C7H6O3	-	-	2.94	-	1	reference compound used for authentification
			[M-H]-	137.024		m/z 137 [M-H]-@CE30V: 137.024 (13), 136.016 (35), 119.014 (3), 109.029 (5), 108.021 (100), 92.026 (55), 91.019 (17), 81.034 (8), 65.003 (7), 53.039 (15)
61	Dihydroxybenzoic acid O-hexoside-O-pentoside	C18H24O13	[M+NH4]+	466.156	2.73	-	3
			[M-H]-	447.114		m/z 447 [M-H]-@CE30V: 447.112 (28), 315.070 (2, [M-H-Pent]-), 161.046 (2), 153.019 (5, Y0-), 152.011 (100, [Y0-H]-*), 113.024 (4), 109.029 (13, [Y0-CO2]-), 108.021 (10), 101.024 (4), 99.009 (2), 89.024 (3), 73.029 (2), 71.013 (6), 59.013 (3)
62	Dimethoxy-hydroxybenzoic acid O-hexoside	C15H20O10	[M+Na]+	383.095	2.94	-	3
			[M-H]-	359.098		m/z 359 [M-H]-@CE20V: 359.097 (38), 344.073 (4, [M-H-CH3]-*), 299.076 (9, 0,4X-), 269.0642 (8, 0,3X-), 239.056 (44, 0,2X-), 211.061 (18), 197.045 (100, Y0-), 196.038 (7), 195.066 (5), 182.022 (7, [Y0-CH3]-*), 181.013 (4), 153.055 (10, [Y0-CO2]-), 119.034 (24), 113.024 (23), 101.024 (32), 89.024 (74), 71.013 (36), 59.013 (94)
63	Tyramine	C8H11NO	[M+H-NH3]+	121.065	0.88	m/z 138 [M+H]+@CE20V: 121.065 (100), 103.054 (50), 93.070 (37), 91.054 (44), 77.038 (61), 65.039 (2)	1	reference compound used for authentification
			-	-		-
64	N-(g-Glutamyl)-tyramine	C13H18N2O4	[M+H]+	267.134	2.43	m/z 267 [M+H]+@CE10V: 267.133 (100), 250.106 (44), 221.128 (13), 138.091 (54), 130.049 (10), 121.064 (70), 84.043 (3), 77.038 (1)	2
			[M-H]-	265.119		-
65	Tyrosol 8-O-hexoside	C14H20O7	[M+NH4]+	318.155	2.98	m/z 318 [M+NH4]+@CE10V: 318.153 (14), 265.108 (21), 247.096 (15), 229.085 (11), 205.084 (36), 201.072 (5), 187.075 (28), 180.086 (19, [B1+NH3]+), 163.060 (21, B1+), 157.063 (3), 145.048 (80), 127.038 (18), 121.065 (100, [Y0-H2O]+), 109.029 (3), 97.028 (8), 91.038 (9), 85.029 (48)	2
			[M-HCOO]-	345.119		m/z 345 [M+HCOO]-@CE10V: 345.118 (10), 299.114 (100), 179.056 (15, C1-), 143.035 (10), 119.050 (5, Z0-), 119.034 (19), 113.024 (11), 101.025 (12), 89.024 (46), 71.013 (7), 59.014 (10)
66	Tyrosol O-(O-pentosyl-hexoside)	C19H28O11	[M+NH4]+	450.197	3.39	m/z 450 [M+NH4]+@CE10V: 450.197 (25), 318.152 (6, [Y1+NH3]+), 301.127 (16, Y1+), 295.102 (46, B2+), 277.090 (8), 265.105 (14), 259.080 (19), 253.104 (6), 247.096 (13), 241.071 (8), 235.095 (52), 229.086 (6), 217.086 (21), 205.085 (17), 181.086 (16, 0,2X0+), 175.073 (5), 163.075 (34), 150.076 (43), 145.064 (59), 145.049 (12), 133.049 (95, B1+), 127.038 (5), 121.063 (12, [Y0-H2O]+), 115.038 (100), …	2
			[M-H]-	431.156		m/z 431 [M-H]-@CE20V: 431.155 (100), 299.111 (30, Y1-), 293.087 (3, B2-), 233.066 (5, 0,2A1-), 191.055 (56, 0,4A1-), 179.056 (7), 161.044 (24), 149.045 (55), 143.034 (11), 131.034 (15), 119.050 (10, [Y0-H2O]-), 119.034 (36), 113.024 (46), 101.024 (26), 99.009 (78), 89.024 (95), 73.029 (4), 71.013 (28), 59.012 (31),
67	Benzylalcohol O-(O-malonyl-hexoside)	C16H20O9	[M+NH4]+	374.145	4.74	m/z 374 [M+NH4]+@CE10V: 374.143 (73), 339.108 (22), 321.097 (18), 303.084 (5), 266.088 (5, [B1+NH3]+), 249.061 (19, B1+), 248.077 (13), 235.096 (9), 231.051 (42), 217.083 (11), 199.076 (8), 195.065 (14), 189.038 (9), 175.075 (9), 159.027 (8), 145.049 (58), 133.063 (5), 127.038 (87), 109.029 (14), 105.018 (100), 97.028 (11), 91.054 (89, Z0+), 85.028 (24)	2
			[M-H-CO2]-	311.114		-
a preferred quantifier ion marked bold
b Annotation level; 1: metabolite identified using a reference compound, 2: metabolite putatively annotated based on interpretation of mass spectral data, 3: metabolite class putatively annotated based on interpretation of mass spectral data, 4: unknown metabolite.
